# Supplementary material for: Green Extraction of Pectin from Sugar Beet Flakes and Its Application in Hydrogels and Cryogels
Source: Gels. 2024 Mar 27;10(4):228. doi: 10.3390/gels10040228 (PMC11049022; doi:10.3390/gels10040228)
Supplement: Supplementary file 1 [file gels-10-00228-s001.zip]

Archive with 1 entries (1 files):
- gels-2895734-supplementary.pdf
